# Supplementary material for: Cryo-EM structures of DNA-free and DNA-bound BsaXI: architecture of a Type IIB restriction–modification enzyme
Source: Nucleic Acids Res. 2025 Apr 15;53(7):gkaf291. doi: 10.1093/nar/gkaf291 (PMC11997821; doi:10.1093/nar/gkaf291)
Supplement: gkaf291_Supplemental_Files [file gkaf291_supplemental_files.zip]

Archive with 2 entries (2 files):
- Supplementary_Materials_Text.pdf
- SuppMovies_NAR-03441-J-2024.R2.zip
